# Supplementary material for: Genetic and Clinical Characteristics of Korean Chronic Lymphocytic Leukemia Patients with High Frequencies of MYD88 Mutations
Source: Int J Mol Sci. 2023 Feb 6;24(4):3177. doi: 10.3390/ijms24043177 (PMC9959581; doi:10.3390/ijms24043177)
Supplement: Supplementary file 1 [file ijms-24-03177-s001.zip]

Archive with 2 entries (2 files):
- IJMS_CLL_Supplemental_Material.pdf
- IJMS_CLL_Supplemental_Table S2.xlsx
