# Supplementary material for: Genetic and Clinical Characteristics of Korean Chronic Lymphocytic Leukemia Patients with High Frequencies of MYD88 Mutations
Source: Int J Mol Sci. 2023 Feb 6;24(4):3177. doi: 10.3390/ijms24043177 (PMC9959581; doi:10.3390/ijms24043177)
Supplement: Supplementary file 1 [file ijms-24-03177-s001.zip › IJMS_CLL_Supplemental_Table S2.xlsx]

## Sheet: Mutation lists
Supplemental Table S2. List of detected mutations
Patient No.	Gene	Transcript Accession Number (NM)	Nucleotide Change	Amino Acid Change
1	SF3B1	NM_012433.3	c.2098A>G	p.Lys700Glu
1	SF3B1	NM_012433.3	c.1996A>G	p.Lys666Glu
2	MYD88	NM_002468.4	c.649G>T	p.Val217Phe
6	MYD88	NM_002468.4	c.794T>C	p.Leu265Pro
8	KMT2D	NM_003482.3	c.7578_7579insC	p.Phe2527Leufs*128
10	MYD88	NM_002468.4	c.649G>T	p.Val217Phe
11	TP53	NM_000546.5	c.742C>T	p.Arg248Trp
20	MYD88	NM_002468.4	c.649G>T	p.Val217Phe
21	MYD88	NM_002468.4	c.794T>C	p.Leu265Pro
25	CD79B	NM_001039933.2	c.649_658del	p.Gly217Serfs*4
26	MYD88	NM_002468.4	c.794T>C	p.Leu265Pro
27	MYD88	NM_002468.4	c.794T>C	p.Leu265Pro
28	MYD88	NM_002468.4	c.794T>C	p.Leu265Pro
29	MYD88	NM_002468.4	c.695T>C	p.Met232Thr
30	MYD88	NM_002468.4	c.649G>T	p.Val217Phe
31	MYD88	NM_002468.4	c.794T>C	p.Leu265Pro
35	MYD88	NM_002468.4	c.649G>T	p.Val217Phe
36	NOTCH1	NM_017617.4	c.6911T>A	p.Leu2304*
38	MYD88	NM_002468.4	c.649G>T	p.Val217Phe
39	KMT2D	NM_003482.3	c.246_247insA	p.Arg83Thrfs*4
41	MYD88	NM_002468.4	c.695T>C	p.Met232Thr
42	NOTCH1	NM_017617.4	c.7541_7542del	p.Pro2514Argfs*4
43	SF3B1	NM_012433.3	c.2098A>G	p.Lys700Glu
46	KMT2D	NM_003482.3	c.6052del	p.Ile2018Serfs*29
46	MYD88	NM_002468.4	c.794T>C	p.Leu265Pro
48	MYD88	NM_002468.4	c.794T>C	p.Leu265Pro
49	MYD88	NM_002468.4	c.794T>C	p.Leu265Pro
50	SF3B1	NM_012433.3	c.2631_2632insC	p.Asn878Glnfs*8
51	MYD88	NM_002468.4	c.649G>T	p.Val217Phe
51	MYD88	NM_002468.4	c.656C>G	p.Ser219Cys
51	KMT2D	NM_003482.3	c.13999+1G>A	p.?
53	TP53	NM_000546.5	c.1024C>T	p.Arg342*
54	MYD88	NM_002468.4	c.649G>T	p.Val217Phe
58	SF3B1	NM_012433.3	c.2098A>G	p.Lys700Glu
63	MYD88	NM_002468.4	c.649G>T	p.Val217Phe
63	DNMT3A	NM_022552.4	c.2053G>A	p.Gly685Arg
67	TP53	NM_000546.5	c.524G>A	p.Arg175His
69	MYD88	NM_002468.4	c.649G>T	p.Val217Phe
71	KMT2D	NM_003482.3	c.8184del	p.Phe2729Leufs*4
72	NOTCH1	NM_017617.4	c.7541_7542del	p.Pro2514Argfs*4
73	NOTCH1	NM_017617.4	c.7541_7542del	p.Pro2514Argfs*4
73	TP53	NM_000546.5	c.743G>A	p.Arg248Gln
75	CARD11	NM_032415.5	c.1201G>A	p.Asp401Asn
76	MYD88	NM_002468.4	c.649G>T	p.Val217Phe
77	NOTCH1	NM_017617.4	c.7541_7542del	p.Pro2514Argfs*4
78	TP53	NM_000546.5	c.659A>G	p.Tyr220Cys
81	MYD88	NM_002468.4	c.794T>C	p.Leu265Pro
82	SF3B1	NM_012433.3	c.2098A>G	p.Lys700Glu
82	ATM	NM_000051.3	c.2272G>T	p.Glu758*
84	SF3B1	NM_012433.3	c.2098A>G	p.Lys700Glu
84	ATM	NM_000051.3	c.1280T>A	p.Leu427*
84	ATM	NM_000051.3	c.2192_2193insA	p.Tyr731*
84	ATM	NM_000051.3	c.4053dup	p.His1352Thrfs*2
86	BRAF	NM_004333.4	c.1801A>G	p.Lys601Glu
88	KMT2D	NM_003482.3	c.425_426insGG	p.Cys142Trpfs*67
90	MYD88	NM_002468.4	c.794T>C	p.Leu265Pro
94	MYD88	NM_002468.4	c.794T>C	p.Leu265Pro
96	MYD88	NM_002468.4	c.649G>T	p.Val217Phe
98	KDM6A	NM_021140.3	c.1875_1878del	p.Ser626Alafs*64
100	MYD88	NM_002468.4	c.695T>C	p.Met232Thr
101	KMT2D	NM_003482.4	c.8053C>T	p.Arg2685*
102	NOTCH1	NM_017617.4	c.7541_7542del	p.Pro2514Argfs*4
103	MYD88	NM_002468.4	c.656C>G	p.Ser219Cys
106	MYD88	NM_002468.4	c.649G>T	p.Val217Phe
108	MYD88	NM_002468.4	c.794T>C	p.Leu265Pro
109	MYD88	NM_002468.4	c.649G>T	p.Val217Phe
112	MYD88	NM_002468.4	c.649G>T	p.Val217Phe
